# Supplementary material for: Facile Preparation of Ultrafine Porous Copper Powders for Accelerating the Thermal Decomposition of Ammonium Perchlorate
Source: Materials (Basel). 2024 Nov 23;17(23):5728. doi: 10.3390/ma17235728 (PMC11642433; doi:10.3390/ma17235728)
Supplement: Supplementary file 1 [file materials-17-05728-s001.zip]

Archive with 1 entries (1 files):
- materials-3291675-supplementary.pdf
